# Supplementary material for: Fish-diversity–inspired multiple soft millirobot system with morphology-encoded selective control
Source: Sci Adv. 2026 May 15;12(20):eaed6170. doi: 10.1126/sciadv.aed6170 (PMC13178541; doi:10.1126/sciadv.aed6170)
Supplement: Supplementary file 2 — Movies S1 to S10 [file sciadv.aed6170_movies_s1_to_s10.zip]

Archive with 10 entries (10 files):
- sciadv.aed6170_movie_s1.mp4
- sciadv.aed6170_movie_s2.mp4
- sciadv.aed6170_movie_s3.mp4
- sciadv.aed6170_movie_s4.mp4
- sciadv.aed6170_movie_s5.mp4
- sciadv.aed6170_movie_s6.mp4
- sciadv.aed6170_movie_s7.mp4
- sciadv.aed6170_movie_s8.mp4
- sciadv.aed6170_movie_s9.mp4
- sciadv.aed6170_movie_s10.mp4
